# Supplementary material for: Relaxed 3D genome conformation facilitates the pluripotent to totipotent-like state transition in embryonic stem cells
Source: Nucleic Acids Res. 2021 Nov 17;49(21):12167–77. doi: 10.1093/nar/gkab1069 (PMC8643704; doi:10.1093/nar/gkab1069)
Supplement: gkab1069_Supplemental_Files [file gkab1069_supplemental_files.zip]

Archive with 3 entries (3 files):
- Supplementary Figures2021-11-01.pdf
- Supplementary Table S1 0830.xlsx
- Supplementary Table S2 for NAR.xlsx
